# Supplementary material for: Role of biofilms in antimicrobial resistance of the bacterial bovine respiratory disease complex
Source: Front Vet Sci. 2024 Jun 12;11:1353551. doi: 10.3389/fvets.2024.1353551 (PMC11199855; doi:10.3389/fvets.2024.1353551)
Supplement: Supplementary file 1 [file Table_1.XLSX]

## Sheet: Acronyms
Acronym	Acronym definition
BBEC	Primary bovine bronchial epithelial cells
BHI-TT	Brain heart infusion broth + 0.1% Trizma base and 0.01% thiamine monophosphate
CBD	Calgary biofilm device
CFU	Colony forming units enumeration
CLSM	Confocal laser scanning microscopy
CV + Abs	Crystal violet + absorbance (turbidity)
DPD	2,2′-dipyridyl
FBS	Fetal bovine serum
FISH	Fluorescent in situ hybridization
FITC	Fluorescein isothiocyanate-conjugated Griffonia simplicifolia lectin
Hs	Histophilus somni
HS	Horse serum
IEM	Ultrathin cryosectioning and immunoelectron microscopy
LB	Luria-Bertani broth
Mb	Mycoplasma bovis
Mh	Mannheimia haemolytica
MHB	Mueller - Hinton broth
MP	Microplate
N/A	Not applicable
N/D	Not determined
Pm	Pasteurella multocida
RH	Relative humidity
SEM	Scanning electron microscopy
TEM	Transmission electron microscopy
TSB	Tryptic soy broth
YE	Yeast extract

## Sheet: In vitro
Study	Platform	Growth media	Biofilm growth conditions	Biofilm incubation time	Biofilm detection method(s)
Mannheimia haemolytica
Olson et al. (2002)	96-well MP (CBD)	TSB + 2% FBS	37 °C, 10% CO2, 95% RH	24 h	SEM
Boukahil et al. (2015)	24-well plate	TSB; RPMI-1640; or RPMI-1640 + 10% FBS	37 °C, 5% CO2 and 39 °C, 5% CO2	24, 36, 48, and 72 h	CV + Abs; CFU
Boukahil et al. (2016)	24-well plate; or 24-well plate + fixed BBEC	RPMI	37 °C, 5% CO2	48 h	CV + Abs; SEM
Boukahil et al. (2018)	24-well plate (polystyrene) + fixed BBEC; or 24-well plate + fixed BBEC + transwell	RPMI	37 °C, 5% CO2	48 h	CV + Abs; CFU
Montes Garcia et al. (2018)	Coverslip	RPMI-1640	37 °C, 5% CO2	48 h	Immune recognition
Pillai e tal. (2018)	24-well plate containing plastic coverslips	G-EMEM	37 °C, static	72 h	CV + Abs; SEM
Figueroa-Valenzuela et al. (2022)	Coverslip	TSB	N/D	48 h	Immune recognition
	96-well MP	N/D	N/D	N/D	CV
Histophilus somni
Olson et al. (2002)	96-well MP (CBD)	HS broth	37 °C, 10% CO2, 95% RH	7 h	SEM
Sandal et al. (2007)	96-well MP (PVC)	BHI-TT	37 °C	48 h	CV + Abs
	Flow cells	N/D	37 °C	1, 3, 5, and 7 days	CLSM; SEM
Petruzzi et al. (2020)	50 mL tubes	BHI-TT + 1% FBS + 0.5% YE	37 °C, 50 rpm	5 d	FISH, FITC
Pan et al. (2021)	12-well plate or 50 mL tubes	Terrific broth + TT + 1% glc	37 °C, static	4 - 5d	CV + Abs; SEM
Pasteurella multocida
Olson et al. (2002)	96-well MP (CBD)	TSB + 2% FBS	37 °C, 10% CO2, 95% RH	7 h	SEM
Petruzzi et al. (2017)	50 mL tubes (polyethylene)	RPMI-1640	37 °C, 6% CO2, static	≥48 h	CV + Abs
	Glass coverslip	RPMI-1640	37 °C, static	48 h	SEM
	LabTek II eight-chamber cover glass slides	N/D	N/D	48 h	CLSM
Kubera et al. (2017)	96-well MP	BHI	37 °C	48 h	CV + Abs; inverted microscopy
Petruzzi et al. (2018)	50 mL tubes (polyethylene) or glass slide	RPMI-1640	37 °C, 6% CO2, static	≥48 h	CV + Abs
Boukahil et al. (2018)	24-well plate (polystyrene); or 24-well plate + transwell	RPMI	37 °C, 5% CO2	48 h	CV + Abs; CFU
Petruzzi et al. (2020)	50 mL tubes	BHI-TT + 1% FBS + 0.5% YE	37 °C, 50 rpm	48 h	FISH, FITC
Prajapati et al. (2020)	96-well MP	BHI; BHI + 1% glc; or BHI + 1% HS	37 °C, O2, static; or 37 °C, 5% CO2	36 h	CV + Abs
Wang et al. (2020)	6-well plate	TSB; ot TSB + DPD	37 °C, O2	48h	CV + Abs
Saha et al. (2021)	24-well plate (polystyrene)	LB	37 °C, static	48 h	CV + Abs
Yang et al (2021)	48-well plate	BHI	37 °C	48 h	CV + Abs
Nguyen et al. (2023)	96-well MP	TSB	37 °C, static	24 h	CV + Abs
Xu et al. (2023)	96-well MP (polystyrene)	N/D	N/D	12 - 42 h	CV + Abs
Mycoplasma bovis
McAuliffe et al. (2006)	Multiwell plate or glass coverslip	Eaton's	37 °C, 5% CO2, static	48 h	CV + Abs
Chen et al. (2018)	150 mm plates or glass coverslips	PPLO	37 °C, static	72 h	SEM
Trueperella pyogenes
Zhao et al. (2013)	96-well MP (polystyrene)	BHI + 5% FBS	37 °C, static	24 - 72 h	CV
Ozturk et a. (2016)	96-well MP (polystyrene)	BHI + 5% FBS	37 °C, 5% CO2	24 h	CV + Abs
da Silva Duarte et al. (2018)	96-well MP	N/D	37 °C, static	24 h	CV + Abs
Gurunathan et al. (2018)	96-well MP (polystyrene)	BHI + 2% FBS; MHB + 2% FBS	37 °C	24 h	CV + Abs
Zhao et al. (2017)	Tubes	BHI + 5% FBS	37 °C	24 h	CV + Abs
Zhang et al. (2021)	24-well plate and glass bottom cell culture dish	BHI + 5% FBS	static	2, 6, 12, 24, 48, and 72 h	CV + Abs; CLSM, SEM
Zhang et al. (2022)	96-well MP or 24-well plate glass slide	BHI + 8% FBS	37 °C, 200 rpm	24 h or 72 h (mature biofilm)	CLSM; SEM; CFU
Colored references belong to the same study.

## Sheet: In vivo
Study	Bovine tissue	Biofilm formation detection method(s)
Mannheimia haemolytica
Morck et al. (1988)	Lung	Histopathology, TEM, SEM
Histophilus somni
Sandal et al. (2009)	Lung and heart	Histopathology, TEM, IEM, SEM, FISH
O'Toole et al. (2017)	Lung and heart	TEM, Immunochemistry
Petruzzi et al. (2020)	Lung	FISH, FITC
Pasteurella multocida
Petruzzi et al. (2018)	Lung*, trachea*, and heart*	Histopathology, SEM, FITC
Petruzzi et al. (2020)	Lung	FISH, FITC
Trueperella pyogenes
Zhang et al. (2022)	Contact lens from the uterus**	CLSM
*Tissue types obtained from chickens, not bovines.
**Tissue types obtained from rats, not bovines.
Colored references belong to the same study.
